# Supplementary material for: Repeated Occurrence of Mobile Colistin Resistance Gene-Carrying Plasmids in Pathogenic Escherichia coli from German Pig Farms
Source: Microorganisms. 2024 Apr 3;12(4):729. doi: 10.3390/microorganisms12040729 (PMC11052496; doi:10.3390/microorganisms12040729)
Supplement: Supplementary file 1 [file microorganisms-12-00729-s001.zip › Table S2.xlsx]

## Sheet: Virulencegenes
Table S2: Distribution of virulence-associated genes among 87 E. coli isolates from swine, sorted by farms, sequence types (ST), and date of isolation. Only genes, that were at least present in one of the isolates with an identity of >90% (VirulenceFinder 2.0 and BacWGSTdb), are listed.
				Category	adhesion	adhesion	adhesion	adhesion	adhesion	adhesion	adhesion	adhesion	adhesion	adhesion	adhesion	adhesion	adhesion	adhesion	adhesion	adhesion	adhesion	adhesion	adhesion	adhesion	adhesion	adhesion	adhesion	adhesion	adhesion	adhesion	adhesion	adhesion	adhesion	adhesion	adhesion	adhesion	adhesion	adhesion	adhesion	adhesion	adhesion	adhesion	adhesion	adhesion	adhesion	adhesion	adhesion	adhesion	adhesion
Farm	Strain	Isolation date	ST	Gene	air	csgA	eae-b01a-beta	eae-b04-delta	efa1	eilA	faeB	faeC	faeD	faeE	faeF	faeGac	faeH	faeI	faeJ	fdeC	fedAab	fedAac	fedAnt	fedB	fedC	fedE	fedF	fes	fimA	fimB	fimC	fimD	fimE	fimF	fimG	fimH	fimI	hra	lpfA	paa	papA_F13	papA_F20	papA_F48	papB	papC	papD	papE	papF	papG
1	IHIT46527	2005-06-21	1			1				1										1	1			1		1	1	1		1	1	1	1	1	1	1	1		1
1	IHIT48337	2005-12-13	1			1				1										1	1			1		1	1	1	1	1	1	1	1	1	1	1	1		1
1	IHIT46528	2006-01-06	1			1				1										1	1			1		1	1	1		1	1	1	1	1	1	1	1		1
1	IHIT46530	2009-07-16	1			1				1										1	1			1		1	1	1		1	1	1	1	1	1	1	1		1
1	IHIT45339	2009-08-21	1			1				1										1	1			1		1	1	1		1	1	1	1	1	1	1	1		1
1	IHIT46531	2009-12-16	1			1				1										1	1			1		1	1	1		1	1	1	1	1	1	1	1		1
1	IHIT46532	2010-01-14	1			1				1										1	1			1		1	1	1		1	1	1	1	1	1	1	1		1
1	IHIT46533	2010-03-02	1			1				1										1	1			1		1	1	1		1	1	1	1	1	1	1	1		1
1	IHIT48339	2010-04-22	1			1				1										1	1			1		1	1	1		1	1	1	1	1	1	1	1		1
1	IHIT32406	2010-06-09	1			1				1										1	1			1		1	1	1		1	1	1	1	1	1	1	1		1
1	IHIT48341	2010-06-09	1			1														1	1			1		1	1	1		1	1	1	1	1	1	1	1		1
1	IHIT45342	2011-07-14	1			1				1										1	1			1		1	1	1		1	1	1	1	1	1	1	1		1
1	IHIT46538	2012-09-07	1			1				1										1	1			1		1	1	1		1	1	1	1	1	1	1			1
1	IHIT46553	2019-10-10	1			1				1										1	1			1	1	1	1	1		1	1	1	1	1	1	1	1		1
1	IHIT52949	2011-06-01	23			1														1		1		1		1	1	1		1	1	1	1	1	1	1	1		1
1	IHIT48327	2004-04-02	42			1																1		1		1	1	1	1	1	1	1	1	1	1	1	1	1	1
1	IHIT48328	2004-07-21	42		1	1				1										1		1		1		1	1	1	1	1	1	1	1	1	1	1	1	1	1
1	IHIT48326	2002-05-24	100			1					1	1	1	1	1	1	1	1	1	1								1
1	IHIT52948	2008-02-01	100			1					1	1	1	1	1	1	1	1	1	1								1
1	IHIT45341	2011-07-14	100			1				1	1	1	1	1	1	1	1	1	1	1		1		1		1	1	1	1	1	1	1	1	1	1	1	1	1	1
1	IHIT48351	2015-12-11	100			1					1	1	1	1	1	1	1	1	1	1								1
1	IHIT46534	2010-06-09	131			1														1		1		1		1	1	1	1	1	1	1	1	1	1	1	1	1					1	1	1	1		1
1	IHIT48340	2010-06-09	131			1														1		1		1		1	1	1	1	1	1	1	1	1	1	1	1	1					1	1	1	1		1
1	IHIT48343	2011-06-03	131			1														1		1		1		1	1	1	1	1	1	1	1	1	1	1	1	1					1	1	1	1		1
1	IHIT52950	2012-07-01	641			1														1			1	1	1	1	1	1			1	1		1	1	1	1		1	1
1	IHIT48325	2002-05-24	710			1														1								1		1	1	1	1	1	1	1	1
1	IHIT52947	2007-12-01	12009																	1						1		1	1	1	1	1	1	1	1	1	1
2	IHIT48329	2004-07-26	1			1				1										1	1			1	1	1	1	1		1	1	1	1	1	1	1	1		1
2	IHIT48336	2005-08-09	1			1				1										1	1			1	1	1	1	1		1	1	1	1	1	1	1	1		1
2	IHIT48354	2020-11-09	1			1				1										1	1			1	1	1	1	1		1	1	1	1	1	1	1	1	1	1
2	IHIT48331	2004-10-27	10			1														1								1		1	1	1	1	1	1	1	1
2	IHIT46535	2011-02-23	10			1																1		1		1	1	1	1	1	1	1	1	1	1	1	1
2	IHIT46540	2013-07-24	10			1																1		1		1	1	1	1	1	1	1	1	1	1	1	1
2	IHIT23335	2013-07-01	10			1																1		1		1	1	1	1	1	1	1	1	1	1	1	1
2	IHIT46541	2014-11-28	10			1																1		1		1	1	1	1	1	1	1	1	1	1	1	1
2	IHIT48348	2014-11-28	10			1														1								1		1	1	1	1	1	1	1	1
2	IHIT46542	2015-01-22	10			1																1		1		1	1	1	1	1	1	1	1	1	1	1	1
2	IHIT46550	2018-02-07	10			1																1		1		1	1	1	1	1	1	1	1	1	1	1	1
2	IHIT48346	2012-12-19	20			1	1													1								1		1	1	1	1	1	1	1	1
2	IHIT48330	2004-07-26	29			1	1		1											1								1		1	1	1	1	1	1	1	1		1	1
2	IHIT48333	2004-12-21	42		1	1				1										1		1		1		1	1	1	1	1	1	1	1	1	1	1	1	1	1
2	IHIT48334	2004-12-21	42			1				1										1		1		1		1	1	1	1	1	1	1	1	1	1	1	1	1	1
2	IHIT48342	2010-06-29	93			1														1								1										1			1			1	1	1	1	1
2	IHIT46526	2004-06-11	100			1					1	1	1	1	1	1	1	1	1	1								1												1
2	IHIT48332	2004-10-27	100			1						1	1	1	1	1	1	1	1	1								1
2	IHIT48335	2005-03-03	100			1					1	1	1	1	1	1	1	1	1	1								1												1
2	IHIT46529	2006-02-09	100			1					1	1	1	1	1	1	1	1	1	1								1												1
2	IHIT48338	2008-08-05	100			1					1	1	1	1	1	1	1	1	1	1								1
2	IHIT46536	2011-11-14	100			1					1	1	1	1	1	1	1	1	1	1								1												1
2	IHIT46537	2012-01-05	100			1					1	1	1	1	1	1	1	1	1	1								1												1
2	IHIT45353	2013-07-24	100			1					1	1	1	1	1	1	1	1	1	1								1												1
2	IHIT46539	2013-07-24	100			1					1	1	1	1	1	1	1	1	1	1								1												1
2	IHIT25408	2014-03-01	100			1					1	1	1	1	1	1	1	1	1	1								1												1
2	IHIT48347	2014-05-26	100			1					1	1	1	1	1	1	1	1	1	1								1												1
2	IHIT27622	2014-10-21	100			1					1	1	1	1	1	1	1	1	1	1								1												1
2	IHIT45399	2015-01-22	100			1					1	1	1	1	1	1	1	1	1	1								1												1
2	IHIT48349	2015-07-14	100			1					1	1	1	1	1	1	1	1	1	1								1												1
2	IHIT45401	2015-09-04	100			1					1	1	1	1	1	1	1	1	1	1								1												1
2	IHIT46543	2015-09-04	100			1					1	1	1		1	1	1	1	1	1								1	1	1	1	1	1	1	1	1	1
2	IHIT46546	2016-09-15	100			1					1	1	1	1	1	1	1	1	1	1								1												1
2	IHIT45407	2017-08-08	100			1					1	1	1	1	1	1	1	1	1	1								1												1
2	IHIT36144	2018-01-03	100			1					1	1	1	1	1	1	1	1	1	1								1												1
2	IHIT36146	2018-01-03	100			1					1	1	1	1	1	1	1	1	1	1								1												1
2	IHIT36426	2018-02-07	100			1					1	1	1	1	1	1	1	1	1	1								1												1
2	IHIT36427	2018-02-07	100			1					1	1	1	1	1	1	1	1	1	1								1												1
2	IHIT48355	2020-11-09	641			1														1								1		1	1	1	1	1	1	1	1		1
2	IHIT48358	2021-02-09	641			1														1						1	1	1		1	1	1	1	1	1	1	1		1
2	IHIT32748	2016-09-15	793			1		1												1								1	1	1	1		1	1	1	1	1
2	IHIT48344	2011-12-19	799		1	1	1			1										1	1			1	1	1	1	1		1	1	1	1	1	1	1	1		1	1
2	IHIT48356	2020-11-09	955			1														1						1		1	1	1	1	1	1	1	1	1	1		1
2	IHIT48350	2015-09-18	2944		1	1				1										1								1	1	1	1	1	1	1	1	1	1		1
3	IHIT34769	2017-06-21	1			1														1	1			1	1	1	1	1		1	1	1	1	1	1	1	1		1
3	IHIT48353	2017-06-21	1			1					1	1	1	1	1	1	1	1	1	1								1		1	1	1	1	1	1	1	1		1
3	IHIT47062	2017-10-12	1			1				1										1	1			1	1	1	1	1		1	1	1	1	1	1	1	1		1
3	IHIT48352	2016-12-01	10			1														1								1			1	1		1	1	1	1
3	IHIT39537	2019-04-30	10			1														1								1		1	1	1	1	1	1	1	1
3	IHIT47044	2014-10-28	86			1														1		1		1		1	1	1	1	1	1	1	1	1	1	1	1		1			1		1	1	1	1	1	1
3	IHIT47045	2014-10-28	86			1														1		1		1		1	1	1	1	1	1	1	1	1	1	1	1		1			1		1	1	1	1	1	1
3	IHIT47046	2015-06-09	86			1														1		1		1		1	1	1	1	1	1	1	1	1	1	1	1		1			1		1	1	1	1	1	1
3	IHIT47048	2015-06-09	86			1														1		1		1		1	1	1	1	1	1	1	1	1	1	1	1		1			1		1	1	1	1	1	1
3	IHIT47056	2016-06-07	86			1														1		1		1		1	1	1	1	1	1	1	1	1	1	1	1		1			1		1	1	1	1	1	1
3	IHIT47057	2016-11-18	86			1														1		1		1		1	1	1	1	1	1	1	1	1	1	1	1		1			1		1	1	1	1	1	1
3	IHIT34315	2017-04-27	86			1														1		1		1		1	1	1	1	1	1	1	1	1	1	1	1		1			1		1	1	1		1	1
3	IHIT47060	2017-02-23	90			1						1	1	1	1	1	1	1	1									1		1	1	1	1	1	1	1	1		1
3	IHIT47047	2015-06-09	100			1						1	1	1	1	1	1	1	1	1								1
3	IHIT47065	2018-07-11	118		1	1				1										1								1	1	1	1	1	1	1	1	1	1
3	IHIT47072	2019-03-11	162			1														1								1	1	1	1	1	1	1	1	1	1		1
[truncated: 154 more columns]
